# Supplementary material for: Genetic analysis of osteoblast activity identifies Zbtb40 as a regulator of osteoblast activity and bone mass
Source: PLoS Genet. 2020 Jun 4;16(6):e1008805. doi: 10.1371/journal.pgen.1008805 (PMC7326283; doi:10.1371/journal.pgen.1008805)
Supplement: S1 Table — Quantification of mineralization by primary osteoblasts. Column A: Inbred strain name, Column B: Quantification of alizarin Red staining on a per well basis. (XLSX) [file pgen.1008805.s003.xlsx]

## Sheet: CC paper Supplemental Table 1-1
Strain	Date_Stained	Well	mM.AR
A/J	2012-04-04	1	1.30812
A/J	2012-04-04	2	1.40205
A/J	2012-05-21	1	0.699546
A/J	2012-05-21	2	0.645125
A/J	2012-05-21	3	0.763039
A/J	2012-05-21	4	0.552154
AKR/J	2012-05-01	1	1.04635
AKR/J	2012-05-01	2	1.07709
AKR/J	2012-05-01	3	1.34074
BALB/cJ	2012-04-12	1	0.610536
BALB/cJ	2012-05-15	1	0.221809
BALB/cJ	2012-05-15	2	0.253558
BALB/cJ	2012-05-15	3	0.266696
BALB/cJ	2012-05-15	4	0.207576
BTBR_T+_tf/J	2012-02-22	1	0.421438
BTBR_T+_tf/J	2012-02-22	2	0.473591
BTBR_T+_tf/J	2012-02-22	3	0.493564
BTBR_T+_tf/J	2012-02-22	4	0.451398
BTBR_T+_tf/J	2012-02-22	5	0.529072
BTBR_T+_tf/J	2012-02-22	6	0.407013
C3H/HeJ	2012-04-12	1	1.43565
C3H/HeJ	2012-04-12	2	1.05918
C3H/HeJ	2012-04-12	3	1.16983
C3H/HeJ	2012-04-12	4	1.18547
C57BL/6J	2012-05-08	1	0.670588
C57BL/6J	2012-05-08	2	0.658824
C57BL/6J	2012-05-08	3	0.648235
C57BL/6J	2012-05-08	4	0.602353
CBA/J	2012-03-29	1	0.910616
CBA/J	2012-03-29	2	0.964688
CBA/J	2012-03-29	3	1.10483
CBA/J	2012-03-29	4	0.89627
CBA/J	2012-03-29	5	0.963584
DBA/2J	2012-05-30	1	0.345114
DBA/2J	2012-05-30	2	0.360531
DBA/2J	2012-05-30	3	0.381879
FVB/NJ	2012-05-15	1	0.464857
FVB/NJ	2012-05-15	2	0.484563
FVB/NJ	2012-05-15	3	0.400263
FVB/NJ	2012-05-15	4	0.414495
FVB/NJ	2012-05-15	5	0.468141
FVB/NJ	2012-05-15	6	0.416685
LG/J	2012-06-20	1	0.821438
LG/J	2012-06-20	2	0.923581
LG/J	2012-06-20	3	0.939975
LG/J	2012-06-20	4	0.937453
LG/J	2012-06-20	5	0.994199
NOD/ShiLtJ	2012-02-16	1	1.00574
NOD/ShiLtJ	2012-02-16	2	0.988738
NOD/ShiLtJ	2012-02-16	3	1.00786
NOD/ShiLtJ	2012-02-16	4	0.881428
NOD/ShiLtJ	2012-02-16	5	0.884615
NON/ShiLtJ	2012-06-13	1	0.845882
NON/ShiLtJ	2012-06-13	2	0.756471
NON/ShiLtJ	2012-06-13	3	0.851765
NON/ShiLtJ	2012-06-13	4	0.827059
NOR/LtJ	2012-05-01	1	0.800426
NOR/LtJ	2012-05-01	2	0.815796
NOR/LtJ	2012-05-01	3	0.937574
NZW/LacJ	2012-03-29	1	0.657912
NZW/LacJ	2012-03-29	2	0.709777
NZW/LacJ	2012-03-29	3	0.715295
NZW/LacJ	2012-03-29	4	0.471419
SJL/J	2012-06-07	1	0.496681
SJL/J	2012-06-07	2	0.482301
SJL/J	2012-06-07	3	0.53208
SWR/J	2012-04-19	1	0.536665
SWR/J	2012-04-19	2	0.563522
SWR/J	2012-04-19	3	0.565857
TALLYHO/JngJ	2012-02-16	1	0.668933
TALLYHO/JngJ	2012-02-16	2	0.744369
TALLYHO/JngJ	2012-02-16	3	0.81768
TALLYHO/JngJ	2012-02-16	4	0.692308
TALLYHO/JngJ	2012-02-16	5	0.861241
TALLYHO/JngJ	2012-02-16	6	0.713557
129S1/SvImJ	2019-06-27	1	0.963004
DDY/JclSidSeyFrkJ	2012-07-14	1	1.11627
DDY/JclSidSeyFrkJ	2012-07-14	2	1.03563
NZO/HlLtJ	2012-07-04	1	0.705826
NZO/HlLtJ	2012-07-04	2	0.865912
NZO/HlLtJ	2012-07-04	3	0.826192
BPN/3J	2012-08-14	1	0.740715
CE/J	2012-08-28	1	0.886549
CE/J	2012-08-28	2	0.921254
CE/J	2012-08-28	3	0.96314
