# Supplementary material for: Genetic analysis of osteoblast activity identifies Zbtb40 as a regulator of osteoblast activity and bone mass
Source: PLoS Genet. 2020 Jun 4;16(6):e1008805. doi: 10.1371/journal.pgen.1008805 (PMC7326283; doi:10.1371/journal.pgen.1008805)
Supplement: S2 Table — Local eQTL in the Hydbrid Mouse Diversity Panel: A: eQTL index. B. Probe name. C. Gene name. D. Mouse Chromosome. E. Base pair location. F. Cis Pvalue G. Cis Chromsome. H. Cis base pair location I. Chromosome Cis P value. J Chromosome Cis. K. Chromosome cis Base Pair. L. Lead Snp for the mineralization QTL. M. Lead SNP for the eQTL. N. Correlation between eQTL and mineralization QTL. (XLSX) [file pgen.1008805.s004.xlsx]

## Sheet: CC paper Supplemental Table 2
	Probe	Gene	Chr	bp	cisp	cis_chr	cis_bp	chrcisp	chrcis_chr	chrcis_bp	lead_ar_snp	lead_eqtl_snp	r2
15	scl17448.26_107-S	Jarid1b	1	136.449	2.8e-19	1	136359345	2.8e-19	1	136359345	rs30862651	rs30816406	0.26
19	scl0320856.1_4-S	9530009M10Rik	1	136.596	1.44e-16	1	136491521	1.44e-16	1	136491521	rs30862651	rs31291979	0.41
27	scl16263.38.1_7-S	Ptprv	1	136.925	3.01e-16	1	136664506	3.01e-16	1	136664506	rs30862651	rs30862651	1
5	scl0230848.1_316-S	Zbtb40	4	136.252	1.22e-12	4	136534424	1.22e-12	4	136534424	rs27559568	rs27589344	0.39
7	scl23651.2_563-S	Zbtb40	4	136.287	7.97e-10	4	136024312	7.97e-10	4	136024312	rs27559568	rs32851583	0.32
14	scl23646.1.3090_83-S	A430061O12Rik	4	136.609	5.93e-07	4	137021067	1.17e-07	4	137118320	rs27559568	rs27597782	0.53
16	scl23644.1.293_8-S	2810405F17Rik	4	136.66	1.07e-08	4	137020122	5.72e-11	4	134024032	rs27559568	rs27597788	0.51
30	scl0110351.13_329-S	Rap1gap	4	137.002	1.89e-07	4	137004631	1.9e-08	4	138913105	rs27559568	rs3685172	0.18
33	scl0230857.22_98-S	Ece1	4	137.237	1.47e-07	4	137132778	1.47e-07	4	137132778	rs27559568	rs27561682	0.53
