# Supplementary material for: Genetic analysis of osteoblast activity identifies Zbtb40 as a regulator of osteoblast activity and bone mass
Source: PLoS Genet. 2020 Jun 4;16(6):e1008805. doi: 10.1371/journal.pgen.1008805 (PMC7326283; doi:10.1371/journal.pgen.1008805)
Supplement: S1 Data — Raw data for Figs 1 through 5. (XLSX) [file pgen.1008805.s005.xlsx]

## Sheet: Figure 2 data summary
	rs30862651	Alizarin Red (mM)	rs27559568	Alizarin Red (mM)	rs33071523	Alizarin Red (mM)
129S1/SvImJ	GG	0.96	TT	0.96	TT	0.96
A/J	GG	0.9	TT	0.9	TT	0.9
AKR/J	GG	1.15	TT	1.15	TT	1.15
BALB/cJ	AA	0.31	GG	0.31	AA	0.31
BPN/3J	GG	0.74	TT	0.74	TT	0.74
BTBR_T+_tf/J	AA	0.46	GG	0.46	AA	0.46
C3H/HeJ	GG	1.21	TT	1.21	TT	1.21
C57BL/6J	AA	0.64	TT	0.64	AA	0.64
CBA/J	GG	0.97	TT	0.97	TT	0.97
CE/J	GG	0.92	TT	0.92	TT	0.92
DBA/2J	AA	0.36	GG	0.36	AA	0.36
DDY/JclSidSeyFrkJ	GG	1.08	TT	1.08	TT	1.08
FVB/NJ	AA	0.44	GG	0.44	AA	0.44
LG/J	GG	0.92	TT	0.92	TT	0.92
NOD/ShiLtJ	GG	0.95	TT	0.95	AA	0.95
NON/ShiLtJ	GG	0.82	TT	0.82	AA	0.82
NOR/LtJ	GG	0.85	TT	0.85	AA	0.85
NZO/HlLtJ	GG	0.8	TT	0.8	TT	0.8
NZW/LacJ	AA	0.64	TT	0.64	AA	0.64
SJL/J	GG	0.5	GG	0.5	AA	0.5
SWR/J	AA	0.56	GG	0.56	AA	0.56
TALLYHO/JngJ	GG	0.75	TT	0.75	TT	0.75

## Sheet: Figure 4 raw data
Figure 4 A			Figure 4 B			Figure 4D			Figure 4J			Figure 4K
Genotype	Relative Expression		Genotype	Alizarin Red nM		Group	Zbtb40/B-Actin Normalized		Runx2			Treatment	Normalized Relative Expression
wt/wt	0.986005		wt/wt	132.1		Ctrl siRNA	0.734743		Treatment	Normalized Relative Expression		Ctrl siRNA	0.918771
wt/wt	0.963024		wt/wt	470.9		Ctrl siRNA	1.13362		Ctrl siRNA	1.05946		Ctrl siRNA	1.03367
wt/wt	0.994957		wt/wt	536.8		Ctrl siRNA	1.13163		Ctrl siRNA	1.07177		Ctrl siRNA	1.05296
wt/wt	1.03413		wt/wt	364.8		Zbtb40 siRNA	0.362771		Ctrl siRNA	0.880666		Zbtb40 siRNA	0.681969
wt/wt	1.00506		wt/wt	624.5		Zbtb40 siRNA	0.549451		Zbtb40 siRNA	0.381565		Zbtb40 siRNA	0.678825
wt/wt	0.976162		wt/wt	995.5		Zbtb40 siRNA	0.492417		Zbtb40 siRNA	0.303549		Zbtb40 siRNA	0.496929
wt/wt	0.981164		wt/wt	1041.6					Zbtb40 siRNA	0.292532
wt/wt	1.07687		wt/wt	887.6
wt/wt	1.03889		wt/wt	683.7		Figure 4E			Sp7
wt/wt	0.975873		wt/wt	750.7					Treatment	Normalized Relative Expression
wt/wt	0.965715		wt/wt	508.2		Treatment	Normalized Relative Expression		Ctrl siRNA	0.882703
wt/wt	1.00729		wt/wt	528.9		Ctrl siRNA	1.05458		Ctrl siRNA	1.1434
wt/wt	0.987768		fl/wt	205		Ctrl siRNA	0.872564		Ctrl siRNA	0.990801
wt/wt	1.01359		fl/wt	22.7		Ctrl siRNA	1.08673		Zbtb40 siRNA	0.36942
fl/wt	0.787372		fl/wt	174.1		Zbtb40 siRNA	0.681444		Zbtb40 siRNA	0.316439
fl/wt	0.962479		fl/wt	480.5		Zbtb40 siRNA	0.508152		Zbtb40 siRNA	0.33294
fl/wt	0.740755		fl/wt	199.3		Zbtb40 siRNA	0.565135
fl/wt	0.904405		fl/wt	577.2					Col1a1
fl/wt	0.758076		fl/wt	119.1					Treatment	Normalized Relative Expression
fl/wt	0.931628		fl/wt	242		Figure 4F			Ctrl siRNA	1.02101
fl/wt	0.747572		fl/wt	214.4		Treatment	Alizarin Red (nM)		Ctrl siRNA	1.06683
fl/wt	0.77291		fl/wt	674.3		Ctrl siRNA	1.95271		Ctrl siRNA	0.918064
fl/wt	0.763114		fl/wt	632.4		Ctrl siRNA	1.74541		Zbtb40 siRNA	0.575678
fl/wt	0.789608		fl/wt	738.5		Ctrl siRNA	1.75771		Zbtb40 siRNA	0.480742
fl/wt	0.935042		fl/wt	115.4		Zbtb40 siRNA	0.1854		Zbtb40 siRNA	0.429283
fl/wt	0.807685		fl/wt	417.1		Zbtb40 siRNA	0.123913
fl/wt	0.765028		fl/wt	669.6		Zbtb40 siRNA	0.150264
fl/wt	0.709713		fl/wt	327.4
fl/wt	0.739204		fl/wt	60.1
fl/wt	0.782223		fl/wt	48.1		Figure 4H
fl/wt	0.775387		fl/wt	128.9		Treatment	Alkaline Phosphatase (ng)
fl/wt	0.785678		fl/wt	443.1		Ctrl siRNA	0.118802
fl/wt	0.759875		fl/wt	541.3		Ctrl siRNA	0.11581
fl/wt	0.776745		fl/wt	626.3		Ctrl siRNA	0.126281
fl/wt	0.748582		fl/wt	165.6		Zbtb40 siRNA	0.0455079
fl/wt	0.774055		fl/wt	98.7		Zbtb40 siRNA	0.0290542
fl/wt	0.816546		fl/wt	657.6		Zbtb40 siRNA	0.0410205
fl/wt	0.757712		fl/wt	237.9
fl/wt	0.682561		fl/wt	348.4		Figure 4I
fl/wt	0.744749		fl/wt	721.8		Treatment	Normalized Relative Expression
fl/wt	0.773747		fl/wt	1104.3		Ctrl siRNA	0.860551
fl/wt	0.897332		fl/wt	902.9		Ctrl siRNA	1.16205
fl/wt	0.972883		fl/wt	1036.9		Zbtb40 siRNA	0.0405731
fl/wt	0.761421		fl/wt	917.4		Zbtb40 siRNA	0.0373348
fl/wt	0.960846		fl/wt	637.8		Zbtb40 siRNA	0.0391006
fl/wt	0.742864		fl/wt	645.5
fl/wt	0.74184		fl/wt	566.4
fl/wt	0.806791		fl/wt	745.3
fl/wt	0.825631		fl/wt	207.8
fl/wt	0.781479		fl/wt	691.6
fl/wt	0.74789		fl/wt	740.3
fl/wt	0.778511		fl/wt	931.7
fl/wt	0.805817		fl/wt	789.6
fl/wt	0.75943		fl/wt	287.5
fl/wt	0.850747		fl/wt	737.7
fl/wt	0.799728		fl/wt	499
fl/wt	0.786465		fl/wt	373.4
fl/wt	0.903079		fl/fl	409.6
fl/fl	0.789022		fl/fl	253.9
fl/fl	0.686831		fl/fl	545.3
fl/fl	0.57724		fl/fl	82.4
fl/fl	0.498041		fl/fl	394.5
fl/fl	0.675223		fl/fl	402.6
fl/fl	0.784264		fl/fl	465.9
fl/fl	0.556306		fl/fl	507.8
fl/fl	0.675787		fl/fl	394.7
fl/fl	0.513628		fl/fl	544.1
fl/fl	0.702335		fl/fl	513.9
fl/fl	0.624473		fl/fl	57.4
fl/fl	0.73031		fl/fl	574.8
fl/fl	0.633422		fl/fl	806.6
fl/fl	0.496341		fl/fl	814.6
fl/fl	0.480452		fl/fl	636.9
fl/fl	0.590124		fl/fl	596.6
fl/fl	0.657954		fl/fl	520.3
fl/fl	0.39885		fl/fl	359.1
fl/fl	0.628681		fl/fl	209.7
fl/fl	0.689384		fl/fl	729.4
fl/fl	0.722469
fl/fl	0.545651

## Sheet: Figure 5 Raw data
Figure 5D			Figure 5G			Figure 5I			Figure 5K			Figure 5M
Genotype	Alkaline Phosphatase (ng)		Bglap			Female			Genotype	BV/TV (raw)		Genotype	Trabecular Number (Tb.N)
wt/wt	5.2474		Genotype	Normalized Relative Expression		Genotype	BMD (g/cm^2)		wt/wt	0.2207		wt/wt	4.7915
wt/wt	6.83573		wt/wt	0.814759		wt/wt	0.0622		wt/wt	0.1979		wt/wt	4.9257
wt/wt	5.32022		wt/wt	1.0481		wt/wt	0.0831		wt/wt	0.2897		wt/wt	5.2958
mut/mut	2.88481		wt/wt	1.17103		wt/wt	0.0689		wt/wt	0.245		wt/wt	5.1248
mut/mut	2.36836		mut/mut	0.0584945		wt/wt	0.0683		wt/wt	0.2771		wt/wt	5.1025
mut/mut	2.14926		mut/mut	0.0311299		wt/wt	0.0658		wt/wt	0.2898		wt/wt	4.785
			mut/mut	0.0237013		wt/wt	0.0653		wt/wt	0.268		wt/wt	4.9822
Figure 5E						wt/wt	0.0615		wt/wt	0.3232		wt/wt	5.4126
			Figure 5H			wt/wt	0.0657		mut/mut	0.1754		mut/mut	4.7944
Genotype	Alizarin Red (nM)					wt/wt	0.0598		mut/mut	0.1668		mut/mut	4.5298
wt/wt	1.17739		Female			wt/wt	0.0651		mut/mut	0.1813		mut/mut	4.2365
wt/wt	1.0753		Genotype	BMD (g/cm^2)		mut/mut	0.0674		mut/mut	0.2021		mut/mut	4.6222
wt/wt	0.905825		wt/wt	0.0543		mut/mut	0.0589		mut/mut	0.2163		mut/mut	4.4933
wt/wt	0.732831		wt/wt	0.0659		mut/mut	0.0645		mut/mut	0.2411		mut/mut	4.7305
wt/wt	0.716201		wt/wt	0.0548		mut/mut	0.0567		mut/mut	0.1795		mut/mut	4.1526
wt/wt	0.671855		wt/wt	0.056		mut/mut	0.0586		mut/mut	0.2317		mut/mut	4.5679
mut/mut	0.372902		wt/wt	0.0574		mut/mut	0.0594		mut/mut	0.2368		mut/mut	4.6317
mut/mut	0.256516		wt/wt	0.0627		mut/mut	0.0664
mut/mut	0.603631		wt/wt	0.0527		mut/mut	0.0685		Figure 5L
mut/mut	0.425178		wt/wt	0.06		mut/mut	0.0579
mut/mut	0.494469		wt/wt	0.0589					Genotype	Connnectivity Density (Conn Dens)
mut/mut	0.522186		wt/wt	0.0566		Male			wt/wt	184.952
			mut/mut	0.0545		Genotype	BMD (g/cm^2)		wt/wt	247.363
Figure 5F			mut/mut	0.0535		wt/wt	0.073		wt/wt	209.257
			mut/mut	0.0552		wt/wt	0.0647		wt/wt	197.206
Runx2			mut/mut	0.0544		wt/wt	0.0622		wt/wt	182.88
Genotype	Normalized Relative Expression		mut/mut	0.0582		wt/wt	0.084		wt/wt	156.705
wt/wt	1.03049		mut/mut	0.0545		wt/wt	0.0856		wt/wt	158.763
wt/wt	1.01866		mut/mut	0.061		wt/wt	0.0595		wt/wt	184.769
wt/wt	0.952638		mut/mut	0.0567		wt/wt	0.06		mut/mut	188.349
mut/mut	0.329116		mut/mut	0.0552		wt/wt	0.0667		mut/mut	174.523
mut/mut	0.270431					wt/wt	0.0639		mut/mut	159.104
mut/mut	0.350301		Male			wt/wt	0.0755		mut/mut	177.495
			Genotype	BMD (g/cm^2)		wt/wt	0.0669		mut/mut	142.324
Sp7			wt/wt	0.057		wt/wt	0.0748		mut/mut	171.808
Genotype	Normalized Relative Expression		wt/wt	0.0516		wt/wt	0.0737		mut/mut	114.863
wt/wt	1.03606		wt/wt	0.0569		wt/wt	0.0559		mut/mut	139.667
wt/wt	1.09767		wt/wt	0.0684		mut/mut	0.0536		mut/mut	139.006
wt/wt	0.87931		wt/wt	0.071		mut/mut	0.0563
mut/mut	0.102317		wt/wt	0.0593		mut/mut	0.0446
mut/mut	0.0834918		wt/wt	0.0598		mut/mut	0.0538
mut/mut	0.125096		wt/wt	0.0717		mut/mut	0.0656
			wt/wt	0.0697		mut/mut	0.0637
Col1a1			wt/wt	0.0594		mut/mut	0.0565
Genotype	Normalized Relative Expression		wt/wt	0.0693		mut/mut	0.0542
wt/wt	1.1487		wt/wt	0.064		mut/mut	0.0555
wt/wt	0.99539		wt/wt	0.0668
wt/wt	0.874583		wt/wt	0.0607
mut/mut	0.30566		mut/mut	0.0586
mut/mut	0.283221		mut/mut	0.0599
mut/mut	0.289841		mut/mut	0.0544
			mut/mut	0.0649
			mut/mut	0.0739
			mut/mut	0.066
			mut/mut	0.0632
			mut/mut	0.0649
			mut/mut	0.0614

## Sheet: S1 Figure raw data
Figure S1B			Figure S1C			Figure S1D			Figure S1E
Female			Female			Female			Female
Genotype	Cortical Area		Genotype	Cortical Thickness		Genotype	Max Load		Genotype	Stiffness (N/mm)
wt/wt	0.73006		wt/wt	0.175		wt/wt	15.0297		wt/wt	78.42
wt/wt	0.74249		wt/wt	0.175		wt/wt	14.1581		wt/wt	52.2652
wt/wt	0.74692		wt/wt	0.182		wt/wt	13.6928		wt/wt	85.2397
wt/wt	0.82887		wt/wt	0.19		wt/wt	14.5535		wt/wt	86.3847
wt/wt	0.77175		wt/wt	0.187		wt/wt	15.145		wt/wt	75.0567
wt/wt	0.6913		wt/wt	0.174		wt/wt	13.9038		wt/wt	75.642
wt/wt	0.80824		wt/wt	0.19		wt/wt	15.8042		wt/wt	91.1729
wt/wt	0.79582		wt/wt	0.192		wt/wt	16.1397		wt/wt	93.4495
wt/wt	0.83522		wt/wt	0.195		wt/wt	16.0658		wt/wt	59.2151
mut/mut	0.74057		mut/mut	0.177		mut/mut	16.2343		mut/mut	73.157
mut/mut	0.67386		mut/mut	0.165		mut/mut	16.1579		mut/mut	77.5689
mut/mut	0.77559		mut/mut	0.178		mut/mut	14.8336		mut/mut	67.1974
mut/mut	0.71839		mut/mut	0.18		mut/mut	14.1544		mut/mut	75.354
mut/mut	0.69621		mut/mut	0.17		mut/mut	13.9462		mut/mut	63.3311
mut/mut	0.75691		mut/mut	0.186		mut/mut	16.2579		mut/mut	81.6081
mut/mut	0.82675		mut/mut	0.193
mut/mut	0.79023		mut/mut	0.196					Male
mut/mut	0.75924		mut/mut	0.185					Genotype	Stiffness (N/mm)
						Male			wt/wt	82.234
Male			Male			Genotype	Max Load		wt/wt	97.9295
Genotype	Cortical Area		Genotype	Cortical Thickness		wt/wt	15.1842		wt/wt	99.4997
wt/wt	0.80904		wt/wt	0.181		wt/wt	17.1171		wt/wt	86.3607
wt/wt	0.93993		wt/wt	0.186		wt/wt	19.1679		wt/wt	105.305
wt/wt	1.10363		wt/wt	0.214		wt/wt	17.147		wt/wt	94.408
wt/wt	0.94558		wt/wt	0.194		wt/wt	18.6285		wt/wt	111.556
wt/wt	0.91409		wt/wt	0.184		wt/wt	19.2725		wt/wt	94.5857
wt/wt	1.05708		wt/wt	0.199		wt/wt	20.0763		mut/mut	83.1175
wt/wt	0.99781		wt/wt	0.203		wt/wt	16.028		mut/mut	78.8578
wt/wt	0.96974		wt/wt	0.185		mut/mut	15.9431		mut/mut	87.3198
wt/wt	0.8255		wt/wt	0.184		mut/mut	14.9588		mut/mut	105.07
mut/mut	0.80825		mut/mut	0.179		mut/mut	16.1973		mut/mut	102.963
mut/mut	0.78456		mut/mut	0.175		mut/mut	18.919		mut/mut	96.7748
mut/mut	0.81803		mut/mut	0.188		mut/mut	18.8273		mut/mut	95.8001
mut/mut	0.9354		mut/mut	0.185		mut/mut	20.2878		mut/mut	93.7378
mut/mut	0.97827		mut/mut	0.193		mut/mut	20.2952		mut/mut	102.815
mut/mut	1.02233		mut/mut	0.2		mut/mut	17.8032
mut/mut	1.01295		mut/mut	0.197		mut/mut	17.6919
mut/mut	0.95882		mut/mut	0.218
mut/mut	0.98097		mut/mut	0.194

## Sheet: S2 Figure Raw Data
Figure S2 B			Figure S2 C			Figure S2 F			Figure S2 G
Female			Female			Female			Female
Genotype	Whole Body BMD		Genotype	Femur BMD		Genotype	Trabecular Number (Tb.N)		Genotype	Cortical Area (Ct.Ar)
Cre+/wt	0.0492		Cre+/wt	0.0607		Cre+/wt	3.1156		Cre+/wt	0.7906
Cre+/wt	0.0516		Cre+/wt	0.0587		Cre+/wt	3.0802		Cre+/wt	0.63656
Cre+/wt	0.0537		Cre+/wt	0.0499		Cre+/wt	3.6881		Cre+/wt	0.84342
Cre+/wt	0.0508		Cre+/wt	0.0578		Cre+/wt	3.6446		Cre+/wt	0.71358
Cre+/wt	0.0506		Cre+/wt	0.0551		Cre+/wt	3.968		Cre+/wt	0.82297
Cre+/wt	0.0519		Cre+/wt	0.0576		Cre+/wt	4.0084		Cre+/wt	0.83441
Cre+/wt	0.0474		Cre+/wt	0.0617		Cre+/wt	3.9513		Cre+/wt	0.80763
Cre+/wt	0.0515		Cre+/wt	0.0602		Cre+/wt	3.2716		Cre+/wt	0.73518
Cre+/wt	0.0505		Cre+/wt	0.0537		Cre+/wt	2.522		Cre+/wt	0.8193
Cre+/wt	0.049		Cre+/wt	0.0613		Cre+/fl	3.6624		Cre+/fl	0.63656
Cre+/wt	0.0481		Cre+/fl	0.0632		Cre+/fl	2.5232		Cre+/fl	0.68191
Cre+/wt	0.0496		Cre+/fl	0.0493		Cre+/fl	3.0632		Cre+/fl	0.68313
Cre+/wt	0.0497		Cre+/fl	0.05		Cre+/fl	3.1162		Cre+/fl	0.64052
Cre+/wt	0.0472		Cre+/fl	0.0522		Cre+/fl	3.0981		Cre+/fl	0.83106
Cre+/wt	0.0516		Cre+/fl	0.0502		Cre+/fl	2.0939		Cre+/fl	0.66415
Cre+/wt	0.053		Cre+/fl	0.0523		Cre+/fl	2.7003		Cre+/fl	0.71796
Cre+/wt	0.0521		Cre+/fl	0.0566		Cre+/fl	2.9761		Cre+/fl	0.65513
Cre+/wt	0.0497		Cre+/fl	0.0516		Cre+/fl	2.231		Cre+/fl	0.63281
Cre+/wt	0.0462		Cre+/fl	0.0523		Cre+/fl	2.8302		Cre+/fl	0.64134
Cre+/fl	0.0514		Cre+/fl	0.0539
Cre+/fl	0.0513					Figure S2 E
Cre+/fl	0.0489		Male
Cre+/fl	0.0468		Genotype	Femur BMD		Male
Cre+/fl	0.0484		Cre+/wt	0.0618		Genotype	Trabecular Number (Tb.N)
Cre+/fl	0.05		Cre+/wt	0.0665		Cre+/wt	4.2705
Cre+/fl	0.0495		Cre+/wt	0.058		Cre+/wt	5.4215
Cre+/fl	0.0491		Cre+/wt	0.0614		Cre+/wt	4.2659
Cre+/fl	0.0483		Cre+/fl	0.0584		Cre+/wt	4.7779
Cre+/fl	0.0487		Cre+/fl	0.0596		Cre+/fl	3.3762
Cre+/fl	0.0477		Cre+/fl	0.066		Cre+/fl	4.0543
Cre+/fl	0.0487		Cre+/fl	0.0559		Cre+/fl	4.7186
Cre+/fl	0.0487		Cre+/fl	0.0483		Cre+/fl	3.6476
Cre+/fl	0.0504		Cre+/fl	0.054		Cre+/fl	3.3831
Cre+/fl	0.051		Cre+/fl	0.0475		Cre+/fl	3.2039
Cre+/fl	0.0512		Cre+/fl	0.0626		Cre+/fl	3.5189
Cre+/fl	0.05		Cre+/fl	0.0616		Cre+/fl	3.9632
Cre+/fl	0.0488					Cre+/fl	3.4325
Cre+/fl	0.0495
Male
Genotype	Whole Body BMD
Cre+/wt	0.0513
Cre+/wt	0.0499
Cre+/wt	0.0535
Cre+/wt	0.0523
Cre+/wt	0.0524
Cre+/fl	0.0533
Cre+/fl	0.052
Cre+/fl	0.0521
Cre+/fl	0.0479
Cre+/fl	0.0531
Cre+/fl	0.0544
Cre+/fl	0.0513
Cre+/fl	0.0499
Cre+/fl	0.0558
Cre+/fl	0.0516
Cre+/fl	0.0444
Cre+/fl	0.0464
Cre+/fl	0.0465
Cre+/fl	0.0528
Cre+/fl	0.0512
Cre+/fl	0.053
Cre+/fl	0.0546
